# Supplementary material for: FaTEDT1L of Octoploid Cultivated Strawberry Functions as a Transcriptional Activator and Enhances Abiotic Stress Tolerance in Transgenic Arabidopsis
Source: Int J Mol Sci. 2024 Sep 19;25(18):10091. doi: 10.3390/ijms251810091 (PMC11432484; doi:10.3390/ijms251810091)
Supplement: Supplementary file 1 [file ijms-25-10091-s001.zip]

Archive with 1 entries (1 files):
- ijms-3191043-supplementary.pdf
